# Supplementary material for: Bacillus thuringiensis Cry4Ba Insecticidal ToxinExploits Leu615 in Its C-Terminal Domain to Interact with a Target Receptor—Aedes aegypti Membrane-Bound Alkaline Phosphatase
Source: Toxins (Basel). 2021 Aug 9;13(8):553. doi: 10.3390/toxins13080553 (PMC8402544; doi:10.3390/toxins13080553)
Supplement: Supplementary file 1 [file toxins-13-00553-s001.zip]

Archive with 1 entries (1 files):
- toxins-1266864 -SI.pdf
